# Supplementary material for: Synthesis of Novel Tetra-Substituted Pyrazole Derivatives Using Microwave Irradiation and Their Anti-Leukemic Activity Against Jurkat Cells
Source: Molecules. 2025 Jul 7;30(13):2880. doi: 10.3390/molecules30132880 (PMC12251036; doi:10.3390/molecules30132880)
Supplement: Supplementary file 1 [file molecules-30-02880-s001.zip]

Archive with 1 entries (1 files):
- molecules-3701036-supplementary.pdf
